# Supplementary material for: A cytochrome P450 insecticide detoxification mechanism is not conserved across the Megachilidae family of bees
Source: Evol Appl. 2023 Dec 6;17(1):e13625. doi: 10.1111/eva.13625 (PMC10810168; doi:10.1111/eva.13625)
Supplement: Supplementary file 2 — Dataset S1: [file EVA-17-e13625-s001.xlsx]

## Sheet: Conserved motifs bee CYP9 P450s
	Canonical conserved P450 motifs
	WxxxR	Gx[E/D][T/S][I/V]	ExxR	PxxFxP[E/D]RF	PFxxGxRxCx[G/A]
Species/CYP9	M1	M2	M3	M4	M5
>Sc_CYP9-like5	WRTHR	FMLAGQDSVGT	ESLR	PEAFKPERF	PFSAGPRNCIG
>As_CYP9-like3	WRPLR	FFAAGFETSST	ETLR	PEKFDPERF	PFGHGPRNCIG
>Dn_CYP9P-like	WRDMR	FFFAGFDTMST	ETHR	PDKFDPERF	PFGVGPRMCMG
>Nm_CYP9P-like	WKEMR	FFLAGYDTVSS	ETLR	PEKFIPERF	PFGVGPRMCIG
>La_CYP9-like19	WRNMR	FFLAGFDTVST	ETLR	PEKFDPERF	PFGLGPRMCIG
>Mg_CYP9-like12	WKKMR	FFIAGFDTVST	ETLR	PEKFDPERF	PFGIGPRMCIG
>Mg_CYP9-like10	WKKMR	FFIAGFDTVST	ETQR	PEKFDPERF	PFGIGPRMCIG
>Sa_CYP9-like3	WKKMR	FFIAGFETVSM	ETLR	PETFDPERF	PFGLGPRMCIA
>Lx_CYP9-like4	WKAMR	FFIAGFDTVST	ETLR	PEKFDPERF	PFGLGPRMCIA
>Hq_CYP9-like5	WKKMR	FFIAGFDTVST	ETLR	PEKFDPERF	PFGLGPRMCIA
>La_CYP9-like20	WKTMR	FFIAGFDTVST	ETLR	PEKFDPERF	PFGLGPRMCIA
>Lc_CYP9-like1	WREMR	FFLAGFDSTSD	ETNR	PEKFDPERF	PFGVGPRRCIG
>M_leachella_CYP9P23	WKEMR	FFLAGFDAPSN	EANR	PEKFDPERF	PFGVGPRQCIG
>Mr_CYP9P23	WKEMR	FFLAGFDAPSN	EANR	PEKFDTERF	PFGVGPRQCIG
>Mw_CYP9-like5	WREMR	FFLAGFDMPSN	ETNR	PEKFDPERF	PFGIGPRQCIG
>M_willughbiella_CYP9P23	WREMR	FFLAGFDMPSN	ETNR	PEKFDPERF	PFGIGPRQCIG
>M_centuncularis_CYP9P23	WREMR	FFLAGFDMPSN	ETNR	PEKFDPERF	PFGIGPRQCLG
>M_lapponica_CYP9P23	WREMR	FFLAGFDMPSN	ETNR	PEKFDPERF	PFGIGPRQCLG
>Dc_CYP9-like4	WKEMR	FFLAGFDSIST	ETNR	PDKFDPERF	PFGVGPRQCIG
>Ht_CYP9-like5	WKEMR	FFFAGFDSTAI	ETSR	PDKFDPERF	PFGVGPRKCIA
>Ol_CYP9-like3	WKEMR	FFLAGFDSSST	ETNR	PEKFDPERF	PFGVGPRQCIG
>Ob_CYP9P24	WKEMR	FFLAGFDSSST	ETNR	PEKFDPERF	PFGVGPRQCIG
>Oc_CYP9-like14	WKEMR	FFLAGFDSSST	ETNR	PEKFDPERF	PFGVGPRQCIG
>Ah_CYP9-like6	WRDMR	FFLAGFETSST	ETLR	PEKFDPERF	PFGLGPRKCIG
>Anci_CYP9-like7	WREMR	FFLGGFDTSST	ETLR	PEKFDPERF	PFGLGPRKCIG
>Anf_CYP9-like4	WREMR	FFLGGFDTTST	ETLR	PEKFDPERF	PFGLGPRKCIG
>Mf_CYP9-like4	WREMR	FFLAGFDTSST	ETLR	PEKFDPERF	PFGVGPRQCIG
>Mg_CYP9-like11	WREMR	FFLAGFDTAST	EALR	PEKFDPERF	PFGIGPRKCIG
>Sa_CYP9-like2	WREMR	FFLAGFDTSST	ETLR	PERFDPDRF	PFGIGPRKCIG
>La_CYP9-like18	WKEMR	FFLAGFDTSST	ETLR	PEKFDPERF	PFGLGPRKCIG
>Hq_CYP9-like4	WKEMR	FFLAGFDTSST	ETLR	PEKFDPERF	PFGIGPRKCIG
>Lx_CYP9-like3	WREMR	FFLAGFDTSST	ETLR	PEKFDPERF	PFGIGPRKCIG
>As_CYP9-like2	WKEMR	FFFAGFDTSST	ETLR	PHKFDPERF	PFGVGPRKCIG
>Nl_CYP9-like1	WREMR	FFLAGFDTSST	ETLR	PERFDPERF	PFGVGPRKCIG
>Mf_CYP9-like3	WREMR	FFLAGFDTSST	ETLR	PEKFDPERF	PFGLGPRKCIG
>Dd_CYP9-like4	WREMR	FFLAGFDTSST	EALR	PERFDPERF	PFGLGPRKCIG
>Dn_CYP9P-like2	WREMR	FFLAGFDTSST	EALR	PKRFDPERF	PFGLGPRKCIG
>Ca_CYP9-like2	WREMR	FFLAGFDTSAT	ETLR	PEKFDPERF	PFGLGPRRCIG
>Dc_CYP9-like3	WREMR	FFLAGFETSST	ETLR	PDKFDPERF	PFGLGPRKCIG
>Anci_CYP9-like6	WREMR	FFLAGFDTSST	ETLR	PERFNPERF	PFGVGPRKCIG
>Ah_CYP9-like5	WREMR	FFLAGFDTSST	ETLR	PERFNPERF	PFGMGPRKCIG
>Anf_CYP9-like3	WREMR	FFLAGFDTSST	ETLR	PERFNPERF	PFGVGPRKCIG
>Cas_CYP9-like4	WREMR	FFLAGFDTSST	ETLR	PEKFDPERF	PFGLGPRKCIG
>Af_CYP9P-like	WREMR	FFLAGFDTSST	ETLR	PEKFDPERF	PFGLGPRKCIG
>Ac_CYP9P2	WREMR	FFLAGFDTSST	ETLR	PEKFDPERF	PFGLGPRKCIG
>Am_CYP9P2	WREMR	FFLAGFDTSST	ETLR	PEKFDPERF	PFGLGPRKCIG
>Ht_CYP9-like3	WKEMR	FFLAGFETSST	ETLR	PEKFDPERF	PFGLGPRKCIG
>Anma_CYP9-like2	WREMR	FFLAGFDTSST	EALR	PEKFDPERF	PFGTGPRKCIG
>M_centuncularis_CYP9P2	WKEMR	FFLAGFDTSSK	EALR	PDKFDPERF	PFGLGPRKCIG
>M_lapponica_CYP9P2	WKEMR	FFLAGFDTSSK	EALR	PDKFDPERF	PFGLGPRKCIG
>M_willughbiella_CYP9P2	WKEMR	FFLAGFDTSSK	EALR	PDKFDPERF	PFGLGPRKCIG
>Mw_CYP9-like6	WKEMR	FFLAGFDTSSK	EALR	PDKFDPERF	PFGLGPRKCIG
>M_leachella_CYP9P2	WKEMR	FFLAGFDTSSK	EALR	PDKFDPERF	PFGLGPRKCIG
>Mr_CYP9P2	WKEMR	FFLAGFDTSSK	EALR	PDKFDPERF	PFGLGPRKCIG
>Cf_CYP9-like3	WKEMR	FFLAGFDTSST	EALR	PEKFDPERF	PFGLGPRKCIG
>Ob_CYP9P2	WKEMR	FFLAGFDTSST	EALR	PEKFDPERF	PFGLGPRKCIG
>Ol_CYP9-like2	WKEMR	FFLAGFDTSST	EALR	PEKFDPERF	PFGLGPRKCIG
>Oc_CYP9-like11	WKEMR	FFLAGFDTSST	EALR	PEKFDPERF	PFGLGPRKCIG
>Oc_CYP9-like12	WKEMR	FFLAGFDTSST	EALR	PEKFDPERF	PFGLGPRKCIG
>Ep_CYP9-like2	WKEMR	FFLAGFDTSST	EALR	PEKFDPERF	PFGLGPRKCIG
>Tmal_CYP9-like2	WKEMR	FFLAGFDTSST	EALR	PEKFDPERF	PFGLGPRKCIG
>Bc_CYP9-like4	WREMR	FFLAGFDTSST	ETLR	PEKFDPERF	PFGLGPRKCIG
>Bt_CYP9P2	WREMR	FFLAGFDTSST	ETLR	PEKFDPERF	PFGLGPRKCIG
>Br_CYP9-like7	WREMR	FFLAGFDTSST	ETLR	PEKFDPERF	PFGLGPRKCIG
>Bb_CYP9-like5	WREMR	FFLAGFDTSST	ETLR	PEKFDPERF	PFGLGPRKCIG
>Bv_CYP9P-like1	WREMR	FFLAGFDTSST	ETLR	PEKFDPERF	PFGLGPRKCIG
>Bvo_CYP9-like5	WREMR	FFLAGFDTSST	ETLR	PEKFDPERF	PFGLGPRKCIG
>Bi_CYP9P2-like	WREMR	FFLAGFDTSST	ETLR	PEKFDPERF	PFGLGPRKCIG
>Bp_CYP9-like3	WREMR	FFLAGFDTSST	ETLR	PEKFDPERF	PFGLGPRKCIG
>Bpas_CYP9-like8	WREMR	FFLAGFDTSST	ETLR	PEKFDPERF	PFGLGPRKCIG
>Bpas_CYP9-like9	WREMR	FFLAGFDTSST	ETLR	PEKFDPERF	PFGLGPRKCIG
>Nl_CYP9-like2	WREMR	FFLAGFDSTAN	ETLR	PEKFDPDRF	PFGIGPRKCIG
>Ed_CYP9-like6	WREMR	FFLGGSDSVAN	ETLR	PDKFDPERF	PFGVGPRKCIG
>Em_CYP9P25	WRQMR	FFLGGSDSLAN	ETLR	PEKFDPERF	PFGTGPRKCIG
>Cc_CYP9P-like	WREMR	FFLAGFETSAN	ETLR	PEKFDPERF	PFGIGPRKCIG
>Cch_CYP9-like7	WREMR	FFLAGFETTAN	ETLR	PEKFDPERF	PFGIGPRKCIG
>Ca_CYP9-like3	WREMR	FFLAGFETTSN	ETLR	PEKFDPERF	PFGIGPRKCIG
>Ca_CYP9-like7	WREMR	FFLAGFETTSN	ETLR	PEKFDPERF	PFGIGPRKCIG
>Col.c_CYP9-like3	WKTMR	FFLAGFDTSST	ETLR	PGKFDPERF	PFGIGPRMCIG
>Col.g_CYP9P-like5	WKTIR	FFLAGFDTSST	EILR	PEKFDPERF	PFGIGPRMCIG
>Ca_CYP9-like1	WRKMR	FFLAGFDTSST	ETLR	PEIFNPERF	PFGLGPRKCIG
>Xv_CYP9-like3	WKIMR	FFLAGFDTVST	ESLR	PEKFDPERF	PFGVGPRKCIG
>Es_CYP9-like2	WRKMR	FFLAGFHTASS	ETLR	PEKFNPERF	PFGVGPRKCIG
>Tn_CYP9-like2	WRKMR	FFLAGYDTASS	ETLR	PEKFNPERF	PFGVGPRKCIG
>Ed_CYP9-like5	WREMR	FFLAGFDTSST	ETLR	PEKFDPERF	PFGVGPRKCIG
>Em_CYP9P1	WREMR	FFLAGFDTVST	ETLR	PEKFDPERF	PFGLGPRKCIG
>Am_CYP9P1	WREMR	FFLAGFDTTST	ETLR	PDKFDPERF	PFGVGPRKCIG
>Ac_CYP9P1	WREMR	FFLAGFDTTST	ETLR	PDKFDPERF	PFGVGPRKCIG
>Ad_CYP9P1	WREMR	FFLAGFDTTST	ETLR	PDRFDPERF	PFGVGPRKCIG
>Bpas_CYP9-like7	WREMR	FFLAGFDTVST	ETLR	PEKFDPERF	PFGVGPRKCIG
>Bpas_CYP9-like5	WREMR	FFLAGFDTVST	ETLR	PEKFDPERF	PFGVGPRKCIG
>Bpas_CYP9-like6	WREMR	FFLAGFDTVST	ETLR	PEKFDPERF	PFGVGPRKCIG
>Bt_CYP9P1	WREMR	FFLAGFDTVST	ETLR	PEKFDPERF	PFGVGPRKCIG
>Bb_CYP9-like6	WREMR	FFLAGFDTVST	ETLR	PEKFDPERF	PFGLGPRKCIG
>Bv_CYP9P-like2	WREMR	FFLAGFDTVST	ETLR	PEKFDPERF	PFGLGPRKCIG
>Bi_CYP9P1	WREMR	FFLAGFDTVST	ETLR	PEKFDPERF	PFGLGPRKCIG
>Bvo_CYP9-like6	WREMR	FFLAGFDTVST	ETLR	PEKFDPERF	PFGLGPRKCIG
>Hi_CYP9-like6	WREMR	FFLAGFDTVST	ETLR	PERFDPERF	PFGVGPRKCIG
>Tcl_CYP9-like4	WREMR	FFLAGFDTVST	ETLR	PDRFDPERF	PFGVGPRKCIG
>Tm_CYP9-like7	WREMR	FFLAGFDTVST	ETLR	PDRFDPERF	PFGVGPRKCIG
>Th_CYP9-like6	WREMR	FFLAGFDTVST	ETLR	PDRFDPERF	PFGVGPRKCIG
>Tc_CYP9-like3	WREMR	FFLAGFDTVST	ETLR	PDRFDPERF	PFGVGPRKCIG
>Td_CYP9-like6	WREMR	FFLAGFDTVST	ETLR	PDRFDPERF	PFGVGPRKCIG
>Tm_CYP9-like6	WREMR	FFLAGFDTVST	ETLR	PDRFDPERF	PFGVGPRKCIG
>Fv_CYP9-like13	WREMR	FFLAGFDTVST	EALR	PERFDPERF	PFGVGPRKCIG
>Mq_CYP9P1	WRQMR	FFLAGFDTVST	EALR	PERFDPERF	PFGVGPRKCIG
>Dc_CYP9-like2	WREIR	FFLAGFDTVST	ETLR	PDKFVPERF	PFGAGPRQCIG
>Coco_CYP9-like4	WREMR	FFLAGFETVSV	ETLR	PDKFDPERF	PFGMGPRQCIG
>M_willughbiella_CYP9P1	WREMR	FFLAGFETVSV	ETLR	PEKFDPERF	PFGMGPRQCIG
>Mw_CYP9-like4	WREMR	FFLAGFETVSV	ETLR	PEKFDPERF	PFGMGPRQCIG
>M_centuncularis_CYP9P1	WREMR	FFLAGFETVSV	ETLR	PEKFDPERF	PFGMGPRQCIG
>M_lapponica_CYP9P1	WREMR	FFLAGFETVSV	ETLR	PEKFDPERF	PFGMGPRQCIG
>M_leachella_CYP9P1	WREMR	FFLAGFETVSV	ETLR	PKKFDPERF	PFGMGPRQCIG
>Mr_CYP9P1	WREMR	FFLAGFETVSV	ETLR	PEKFDPERF	PFGMGPRQCIG
>Sp_CYP9-like6	WKEMR	FFLAGFDTVST	ETLR	PDKFDPERF	PFGMGPRQCIG
>Ht_CYP9-like4	WKEMR	FFLAGFDTVST	ESLR	PEKFDPERF	PFGVGPRQCIG
>Cf_CYP9-like2	WKEMR	FFLAGFETSSV	ETLR	PDKFDPERF	PFGIGPRQCIG
>Ol_CYP9-like1	WREMR	FFLAGFDSSST	ETLR	PEKFDPERF	PFGLGPRQCIG
>Ob_CYP9P1	WREMR	FFLAGFDTSST	ETLR	PEKFDPERF	PFGSGPRQCIG
>Oc_CYP9-like8	WREMR	FFLAGFDTSST	ETLR	PEKFDPERF	PFGLGPRQCIG
>Oc_CYP9-like9	WREMR	FFLAGFDTSST	ETLR	PEKFDPERF	PFGLGPRQCIG
>Oc_CYP9-like10	WREMR	FFLAGFDTSST	ETLR	PEKFDPERF	PFGLGPRQCIG
>M_leachella_CYP9DM4	WRNMR	FFAANSAFGGL	EGLR	PNRFNPDRF	AFGMGPRMCMG
>Mr_CYP9DM1	WRNLR	FFSANSASTAL	EGLR	PNRFNPERF	AFGIGPRMCMG
>Mr_CYP9DM2	WKNLR	FFSANSASTAL	EGLR	PNRFNPERF	AFGMGPRMCMG
>M_centuncularis_CYP9DM3	WKNMR	AFSANTTSAGL	ETLR	PNKFKPERF	SFGIGPRMCIG
>M_lapponica_CYP9DM3	WKNMR	AFSANTTSAGL	ETLR	PNKFKPERF	SFGIGPRMCIG
>Mw_CYP9-like2	WHNMR	TFTANSTFTAL	ETLR	PNKFKPERF	AFGIGPRMCIG
>M_willughbiella_CYP9DM5	WHNMR	TFLANSTVTAL	EALR	PNKFNPERF	TFGIGPRMCIG
>M_willughbiella_CYP9DM6	WHNMR	TFLANSTVTAL	ETLR	PNKFKPERF	AFGIGPRMCIA
>M_willughbiella_CYP9DM7	WRIMR	TFLANSTVTAL	ETLR	PNKFKPERF	AFGIGPRMCIA
>Cas_CYP9-like10	WKNVR	FIFAGSDAAST	EGMR	PEKFDPERF	PFGIGPRMCIS
>Dn_CYP9DL3	WKDLR	FFFGGYETVAS	ESLR	PEKFNPERF	PFGVGPRSCIG
>Dn_CYP9DL1	WKETR	FFFGGYDTVAS	EAMR	PDKYNPERF	PFGAGPRGCIG
>Dn_CYP9DL2	WKDTR	FFFGGYDTVSS	ESMR	PDKFNPARF	PFGAGPRSCAG
>Sc_CYP9-like2	WKEMR	FFFGGYDTVAS	ESMR	PDKFIPERF	PFGVGPRSCVG
>Dd_CYP9-like7	WKESR	FFFGGYDTVSS	ESMR	PDKFNPDRF	PFGVGPRTCIG
>Dd_CYP9-like2	WKESR	FFFGGYDTVAS	ESMR	PDKYNPERF	PFGVGPRICVG
>Dn_CYP9DL4	WKESR	FFFGGYDTVAS	ESMR	PDKFNPERF	PFGMGPRICIG
>Nd_CYP9-like5	WKNKR	FFFGGYDSVAN	EALR	PHKFNPDRF	PFGQGPRMCIG
>Nm_CYP9DL-like	WKDMR	FFFGGYNSVAS	ESMR	PHHFDPERF	PFGLGPRMCIG
>La_CYP9-like1	WKLAR	FYFGGYDSVAS	EAIR	PEQFDPDRF	PFGVGPRICIG
>La_CYP9-like2	WKLAR	FYFGGYDTTAS	EAMR	PDQFDPDRF	PFGMGPRICIG
>Lx_CYP9-like1	WKDVR	FFFGGYDSVAN	EAMR	PDQFDPERF	PFGIGPRICIG
>Hq_CYP9-like1	WKDVR	FFFGGYDSVAT	EAMR	PDQFDPERF	PFGIGPRICIG
>Hq_CYP9-like2	WKDVR	FFFGGYDSVAT	EAMR	PDQFDPERF	PFGIGPRICIG
>Mg_CYP9-like4	WKDVR	FYFGGYDSVAS	ETMR	PDKFEPDRF	PFGVGPRMCIG
>Mg_CYP9-like2	WKDVR	FYFGGYDSVAN	EALR	PLQFDPDRF	PFGIGPRMCIG
>Mg_CYP9-like1	WKDVR	FFFGGYDSVAS	EALR	PDKFDPDRF	PFGIGPRICIG
>Mg_CYP9-like3	WKDVR	FYFGGYDSVSS	EALR	PDQFDPDRF	PFGIGPRICIG
>Ht_CYP9-like1	WKHQR	FFFGGFDSVAT	ETLR	PEKFDPERF	PFGIGPRMCIG
>Ol_CYP9-like5	WKGQR	FYFGGFDSVAA	ETMR	PDKFEPERF	PFGAGPRMCIG
>Ob_CYP9BU1	WKSQR	FYFGGFDSVAT	ETMR	PDKFEPERF	PFGVGPRMCIG
>Ob_CYP9BUX	WKGQR	FYFGGFDSVAT	ETMR	PDKFEPERF	PFGAGPRMCIG
>Oc_CYP9-like1	WKSQR	FYFGGFDSVAT	ETMR	PDKFEPERF	PFGVGPRMCIG
>Oc_CYP9-like6	WKSQR	FYFGGFDSVAT	ETMR	PDKFEPERF	PFGVGPRMCIG
>Dc_CYP9-like1	WRNVR	FYFGGFDTVAT	ETLR	PDKFDPERF	PWGVGPRMCIG
>Ol_CYP9-like4	WKNQR	FYFGAYETVAM	ETMR	PDKFDPERF	PFGFGPRMCIG
>Ob_CYP9BU2	WKNQR	FYFGAYETVAM	ETMR	PDKFDPERF	PFGFGPRMCIG
>Oc_CYP9-like5	WKNQR	FYFGAYETVAM	ETMR	PDKFDPERF	PFGFGPRMCIG
>Oc_CYP9-like2	WKNQR	FYFGAYETVAM	ETMR	PDKFDPERF	PFGFGPRMCIG
>Oc_CYP9-like3	WKNQR	FYFGAYETVAM	ETMR	PDKFDPERF	PFGFGPRMCIG
>Oc_CYP9-like4	WKNQR	FYFGAYETVAM	ETMR	PDKFDPERF	PFGFGPRMCIG
>Cf_CYP9-like1	WKNQR	FYFGAVDTVST	ETMR	PDKFDPERF	PFGLGPRMCIG
>Ht_CYP9-like2	WKNQR	FYFGAFDTVST	ESMR	PYKFDPERF	PFGIGPRMCIG
>As_CYP9-like1	WREER	FYFGGFDSIAS	ETLR	PDTFDPDRF	PFGVGPRACIG
>Ev_CYP9-like1	WKEER	FYFGGLDSIAT	ETMR	PEKFDPDRF	PFGIGPRACIG
>Ev_CYP9-like2	WKEER	FYFGGLDSIAT	ETMR	PEKFDPDRF	PFGIGPRACIG
>Af_CYP9Q1	WREQR	FFFGSVDTMAS	EAMR	PERFEPERF	PFGMGPRKCIG
>Ad_CYP9Q1	WREHR	FFFGSVDTMAT	EAMR	PERFDPERF	PFGMGPRKCIG
>Ac_CYP9Q1	WREHR	FFFGSVDTMAT	EAMR	PEKFDPDRF	PFGMGPRKCIG
>Am_CYP9Q1	WREHR	FFFGSVDTMAT	EAMR	PDRFDPDRF	PFGMGPRKCIG
>Ca_CYP9-like5	WKHKR	FFFGGLDTVSS	ETMR	PEIFKPERF	SFGAGPRICIG
>Cch_CYP9-like2	WKHQR	FFFGGLDTVST	ETMR	PESFEPERY	SFGAGPRMCIG
>Cc_CYP9Q-like4	WKHQR	FFFGGLDSVST	ETMR	PENFEPERF	SFGAGPRMCIG
>Cc_CYP9Q-like1	WKHQR	FFFGGLDTVST	ETMR	PENFEPERF	SFGTGPRMCIG
>Cc_CYP9Q-like3	WKHQR	FFFGGLDTVST	ETMR	PENFEPERF	SFGAGPRMCIG
>Xv_CYP9-like1	WREER	FFFGGFDSVST	ETMR	PRKFDPERF	AFGIGPRMCIG
>Cc_CYP9Q-like2	WKDER	FFFGGLDSVSS	ETMR	PNKFDPDRF	PFGVGPRICIG
>Ca_CYP9-like6	WKDER	FFFGGLDTVSS	ETMR	PHKFDPDRF	PFGVGPRMCIG
>Cch_CYP9-like1	WKDER	FFFGGLDTVSS	ETMR	PHKFDPERF	PFGAGPRMCIG
>To_CYP9-like1	WREER	FFFGGFDTVSS	ETLR	PNKFDPDRF	PFGVGPRMCIG
>Hl_CYP9Q9	WKEQR	FFFGGFDTVSS	ETLR	PDKFDPERF	PFGSGPRMCIG
>Nl_CYP9-like3	WREER	FYFGGFDSIAS	ETLR	PQKFDPDRF	PFGIGPRVCIG
>Ad_CYP9Q3	WKEHR	FYFGGFDSIAS	ETMR	PDKFDPDRF	PFGLGQRKCIG
>Am_CYP9Q3	WKEHR	FFFGGFDSITS	ETMR	PDKFDPDRF	PFGLGQRKCIG
>En_CYP9-like1	WKEQR	FFFGGFDTVST	ETLR	PDKFDPDRF	PFGMGPRSCIG
>Es_CYP9-like1	WKEQR	FFFGGFDTVST	ETLR	PEKFDPDRF	PFGMGPRACIG
>Ep_CYP9-like1	WKEQR	FFFGGFDTVST	ETIR	PDKFDPDRF	PFGMGPRSCIG
>Tmal_CYP9-like1	WKEQR	FFFGGFDTVST	ETIR	PDKFDPDRF	PFGMGPRSCIG
>Tn_CYP9-like1	WKEQR	FFFGGFDTVST	ETLR	PDKFNPDRF	PFGMGPRACIG
>Ed_CYP9-like1	WKEHR	FFFGGFDSVVT	EAMR	PEEFIPDRF	PFGVGPRMCIG
>Em_CYP9Q7	WKEHR	FFFGGFDSVVS	EVMR	PEKFDPERF	PFGVGPRMCIG
>Em_CYP9Q8	WKEHR	FFFGGFDTVVS	ETMR	PETFDPDRF	PFGIGPRMCIG
>Ec_CYP9-like1	WKEHR	FFFGGFDTVVS	ETMR	PKKFLPDRF	PFGIGPRMCIG
>Ed_CYP9-like2	WKEHR	FFFGGFDTVVS	ETMR	PTKFIPDRF	PFGIGPRMCIG
>Br_CYP9-like1	WKEQR	LFFGGTDSVAT	EAMR	PQKFDPDRF	PFGLGPRICIG
>Bt_CYP9Q6	WKEQR	LFFGGTDSVAT	EAMR	PQKFDPDRF	PFGLGPRICIG
>Bi_CYP9Q6	WKEQR	LFFGGIDSVAT	EAMR	PQKFDPDRF	PFGLGPRICIG
>Bb_CYP9-like3	WKEQR	LFFGGTDSVAT	EAMR	PQKFDPDRF	PFGLGPRICIG
>Bv_CYP9-like3	WKEQR	LFFGGTDSVAT	EAMR	PQKFDPDRF	PFGLGPRICIG
>Bvo_CYP9-like3	WKEQR	LFFGGTDSVAT	EAMR	PQKFDPDRF	PFGLGPRICIG
>Ad_CYP9Q2	WKEHR	FFFGGFDTVAS	EILR	PEKFKPERF	PFGIGPRICIG
>Am_CYP9Q2	WKEHR	FFFGGFDTVSS	EILR	PEKFKPERF	PFGIGPRICIG
>Ac_CYP9Q2	WKEHR	FFFGGFDTVAA	EILR	PEKFKPERF	PFGIGPRICIG
>Af_CYP9Q-like1	WKEHR	FFFGGFDTVAA	EILR	PEKFKPERF	PFGIGPRICIG
>Af_CYP9Q-like2	WKEHR	YYFGGFDTVAA	EILR	PEKFKPERF	PFGIGPRICIG
>Bvo_CYP9-like2	WKEHR	FFFGGFEAVST	ESLR	SLNFDPDRF	PFGFGPRMCIG
>Bi_CYP9Q4	WKEHR	FFFGGFEAVST	ESLR	SLNFDPDRF	PFGLGPRMCIG
>Bv_CYP9-like2	WKEHR	FFFGGFEAVST	ESLR	SLNFDPDRF	PFGFGPRMCIG
>Bb_CYP9-like2	WKEHR	FFFGGFEAVST	ESLR	SLNFDPDRF	PFGLGPRMCIG
>Bt_CYP9Q4	WKEHR	FFFGGFEAVST	ESLR	STNFDPDRF	PFGLGPRMCIG
>Bpas_CYP9-like1	WKEHR	FFFGGFDTVSS	ESLR	SLKFDPDRF	PFGLGPRMCIG
>Bt_CYP9Q5	WKEHR	FFFGGFETVSA	ESLR	SLKFDPDRF	PFGLGPRMCIG
>Bi_CYP9Q5	WKEHR	FFFGGFDTVSA	ESLR	SLNFDPDRF	PFGLGPRMCIG
>Bvo_CYP9-like1	WKEHR	FFFGGFETVSA	ESLR	SLNFDPDRF	PFGLGPRMCIG
>Bv_CYP9-like1	WKEHR	FFFGGFETVSA	ESLR	SLNFDPDRF	PFGLGPRMCIG
>Bb_CYP9-like1	WKEHR	FFFGGFETVSG	ESLR	SLNFDPDRF	PFGLGPRMCIG
>Fv_CYP9-like11	WKDHR	FFFGGFDSVAS	ETLR	PLKFDPDRF	PFGLGPRMCIG
>Tcl_CYP9-like1	WKNHR	FFFGGFDTVSS	EVLR	PLKFDPDRF	PFGLGPRMCIG
>Tm_CYP9-like2	WKNHR	FFFGGFDTVSS	EVLR	PLKFDPDRF	PFGLGPRMCIG
>Tm_CYP9-like4	WKNHR	FFFGGFDTVSS	EVLR	PLKFDPDRF	PFGLGPRMCIG
>Tc_CYP9-like2	WKNHR	FFFGGFDTVSS	EVLR	PLKFDPDRF	PFGLGPRMCIG
>Td_CYP9-like1	WKNHR	FFFGGFDTVSS	EVLR	PLKFDPDRF	PFGLGPRMCIG
>Th_CYP9-like2	WKNHR	FFFGGFDTVSS	EVLR	PLKFDPDRF	PFGLGPRMCIG
>Fv_CYP9-like12	WKDHR	FFFGGFDTVAS	ETLR	PLKFDPGRF	PFGLGPRMCIG
>Tc_CYP9-like1	WKDHR	FFFGGFDSVSS	ETLR	PSKFDPDRF	PFGLGPRMCIG
>Th_CYP9-like1	WKDHR	FFFGGFDSVSS	ETLR	PSKFDPDRF	PFGLGPRMCIG
>Tm_CYP9-like1	WKDHR	FFFGGFDSVSS	ETLR	PSKFDPDRF	PFGLGPRMCIG
>Tm_CYP9-like-3	WKDHR	FFFGGFDSVSS	ETLR	PSKFDPDRF	PFGLGPRMCIG
>Hi_CYP9-like1	WRDHR	FFFGGFDSVSS	ETLR	PLKFDPDRF	PFGLGPRMCIG
>Lv_CYP9Q-like1	WKDHR	FFFGGFDSVSS	ETLR	PLKFDPDRF	PFGLGPRMCIG
>Fv_CYP9-like2	WKDHR	FFFGGFDTVSS	ETLR	PLKFDPDRF	PFGLGPRMCIG
>Mq_CYP9Q10	WKHHR	FFFGGFDTVSS	ETLR	PLKFDPDRF	PFGLGPRMCIG
>Fv_CYP9-like1	WKDQR	FFFGGFDTVAS	ETLR	PLKFDPDRF	PFGLGPRMCIG
>Lv_CYP9Q-like2	WKDHR	FFFGGFDSVSA	EVLR	PSKFDPDRF	PFGLGPRMCIG
>Td_CYP9-like3	WKDHR	FFFGGFDSVSA	EVLR	PLKFDPDRF	PFGLGPRMCIG
>Th_CYP9-like3	WKDHR	FFFGGFDSVSA	EVLR	PLKFHPDRF	PFGLGPRMCIG
>Fv_CYP9-like5	WKYHR	FFFGGFDSVSA	EVLR	PLKFDPDRF	PFGLGPRMCIG
>Mq_CYP9Q11	WKNHR	FFFGGFDTVAS	EVMR	PLKFDPDRF	PFGLGPRMCIG
>Ah_CYP9-like2	WKNMR	FFFGSFDTIST	ETMR	PQKFDPERF	PFGAGPRMCIG
>Av_CYP9-like2	WKNMR	FFFGSFDTVST	ESMR	PKKFDPERF	PFGAGPRMCIG
>Cas_CYP9-like3	WKNSK	FFFGGFDSVST	EAMR	PEKFDPERF	PFGIGPRVCIG
>Cas_CYP9-like1	WKEKR	FFFGGFDTVAS	ETMR	PEAFKPERF	PFGLGPRMCIG
>Pd_CYP9-like2	WKQNR	FFFGGFDTVAS	ESMR	PEKFDPERF	SFGIGPRMCIG
>Hv_CYP9-like6	WKIQR	FFFGGSDSVST	ETMR	PDTFDPDRF	PFGLGPRICIG
>Col.c_CYP9-like1	WRDDR	FFFGGSDTVAS	ETMR	PHKFDPERF	PFGVGPRMCIG
>Col.g_CYP9-like1	WRDDR	FFFGGSDTVAS	ETMR	PHKFDPERF	PFGVGQRMCIG
>Dh_CYP9-like1	WKDTR	FFFGGFDSVAT	EGMR	PDKFDPERF	PFGVGPRMCIG
>Mf_CYP9-like1	WKDSR	FYFGGLESVAT	ETMR	PERFMPERF	PFGIGPRMCIG
>Mh_CYP9-like1	WKNFR	FYFGGFDTVST	ESMR	PEKFDPERF	PFGVGPRMCIG
>Nv_CYP9AG4_outgroup	WKEAR	FFFGGFDTTST	ESMR	PETFDPERY	GFGIGPRACIG
>Col.g_CYP9-like4	WKEVR	FFFGGFETTST	ETLR	PETFDPDRF	PFGMGPRICIG
>Nm_CYP9S1-like	WKEVR	FYFGGFETTST	ETLR	PEQFDPSRF	PFGIGPRICIG
>Dn_CYP9S1	WKEVR	VYFGGFETTSS	ETLR	PQKFDPGRF	PFGLGPRICIG
>Mg_CYP9-like9	WKEVR	FYFGGFETTAS	EAMR	PEKFDPTRF	PFGMGPRICIG
>La_CYP9-like9	WREVR	FYFGGFETTSS	EALR	PEKFDPCRF	PFGIGPRICIG
>Lx_CYP9-like8	WKEVR	FYFGGFETTSS	EALR	PDKFDPGRF	PFGIGPRICIG
>Hl_CYP9S1_	WKQVR	FFFGGFETTSS	ETLR	PDSFDPDRF	PFGLGPRICIG
>To_CYP9-like6	WKEVR	FFFGGFETTSG	EALR	PKNFDPDRF	PFGLGPRNCIG
>Ca_CYP9DN-like	WKEVR	FFFGGFETTSG	ETLR	PNTFDPDRF	PFGAGPRICIG
>Cc_CYP9S1-like	WKEVR	FFFGGFETTSG	ETLR	PNTFYPDRF	PFGIGPRNCIG
>Cch_CYP9-like4	WKEVR	FFFGGFETTSG	ETLR	PNIFDPDRF	PFGAGPRNCIG
>Fv_CYP9-like8	WKEVR	FFFGGFETTSG	ETLR	PDCFEPDRF	PFGIGPRNCIG
>Hi_CYP9-like5	WKEVR	FFFGGFETTSG	ETLR	PDCFEPDRF	PFGIGPRNCIG
>Af_CYP9S1	WKEVR	FFFGGFETTSG	ETLR	PDCFDPDRF	PFGTGPRSCIG
>Am_CYP9S1_	WREVR	FFFGGFETTSG	ETLR	PDCFDPDRF	PFGAGPRNCIG
>Ac_CYP9S1	WREVR	FFFGGFETTSG	ETLR	PDCFDPDRF	PFGAGPRNCIG
>Ad_CYP9S1	WKEVR	FFFGGFETTSG	ETLR	PDCFDPDRF	PFGTGPRNCIG
>Anci_CYP9-like4	WKEVR	FFAGGLENSSN	ETLR	PNTFNPERY	AFGQGPRLCIA
>Anf_CYP9-like9	WKEVR	FLSGGLENVAN	ETMR	PDTFNPNRY	IFGQGPRVCIA
>Anci_CYP9-like2	WKEVR	FLVAGLENIAN	ETMR	PDTFNPNRY	TFGQGPRVCIA
>Anf_CYP9-like2	WKEVR	FLVAGLDNIAN	ETMR	PNTFNPNRY	TFGQGPRVCIA
>Ah_CYP9-like4	WKEVR	FFVAGLENIAN	ETMR	PNTFNPNRY	IFGQGPRVCIA
>To_CYP9-like7	WKEIR	FFLAGFDAVAT	ETLR	PEEFDPDRY	SFGLGPRMCIG
>Hl_CYP9R60	WRNLR	FYVGGLENVST	ETLR	PDTFDPERF	PFGLGPRVCIG
>Cch_CYP9-like5	WREVR	FFFGGFESTST	ESLR	PDEFKPERF	PFGLGPRMCIG
>Cc_CYP9R-like4	WKEVR	FFFGGFETTAT	ESLR	PEEFKPERF	PFGLGPRICIG
>Cc-CYP9R-like5	WKEVR	FFFAGFESTAT	ESLR	PEEFKPERF	PFGLGPRICIG
>Cc_CYP9R-like2	WKEVR	FFLAGFDPVST	ETLR	PEKFEPERF	TFGLGPRMCIG
>Cc_CYP9R-like3	WKEVR	FFLAGFDPVAT	ETTR	PDKFDPNRF	TFGLGPRMCIG
>Cch_CYP9-like8	WREVR	FFLAGFDPVAT	ETLR	PEKFDPERF	TFGLGPRMCIG
>Cas_CYP9-like6	WREVR	FFAAGLDSVST	EALR	PDTFNPDRF	SFGMGPRSCIG
>M_willughbiella_CYP9R59	WREVR	FFLAGFDNTAT	ESLR	PEKFKPNRF	TFGVGPRMCIG
>Mr_CYP9R59	WREVR	FFLAGFDNTAT	ESLR	PQKFRPERF	TFGLGPRMCIG
>M_leachella_CYP9R59	WRDVR	FFIAGFDNTAT	ESLR	PEKFKPERF	TFGLGPRMCIG
>Oc_CYP9R-like23	WKEVR	FFLAGFESTAT	EGLR	PEKFDPDRF	TFGLGPRMCIG
>Ob_CYP9R39	WKEVR	FFLAGFESTAT	EGLR	PEKFDPDRF	TFGLGPRMCIG
>Oc_CYP9R-like21	WKEVR	FFLAGFESTAT	EGLR	PEKFDPDRF	TFGLGPRMCIG
>Mg_CYP9-like6	WKEVR	FYLGGFESTSI	EALR	PTKFKPDRF	SFGAGPRMCIG
>Mg_CYP9-like7	WKEVR	FFLGGFESTSV	EALR	PEKFIPERF	SFGLGPRMCIG
>Af_CYP9R1	WREIR	FFFGGFESTST	EALR	PDKFDPDRF	TFGMGPRMCIG
>Am_CYP9R1_	WREIR	FFFGGFESTST	EALR	PDKFDPDRF	TFGIGPRMCIG
>Ac_CYP9R1	WREIR	FFFGGFESTST	EALR	PDKFDPDRF	TFGMGPRMCIG
>Ad_CYP9R1	WREIR	FFFGGFESTST	EALR	PDKFDPDRF	TFGMGPRMCIG
>Em_CYP9R57	WKEMR	FYFGGFESTST	ESLR	PEKFNPDRF	AFGMGPRMCIG
>Em_CYP9R56	WKEVR	FFFGGFESTST	ESLR	PEKFNPDRF	AFGMGPRMCIG
>Ed_CYP9-like4	WKEVR	FFFGGFESSST	ESLR	PEKFDPDRF	GFGIGPRMCIG
>Ed_CYP9-like3	WKEVR	FFFGGFESTST	ESLR	PEKFDPDRF	AFGMGPRMCIG
>Em_CYP9R1	WKEVR	FFFGGFESTST	ESLR	PEKFNPDRF	AFGMGPRMCIG
>Sp_CYP9-like2_CIA_NOT_CIG	WKEVR	FFLGGFENTST	ETLR	PDKFKPERF	SFGQGPRMCIA
>Nl_CYP9-like5	WKDVR	FFLGGFESAST	EALR	PHKFSPDRF	TFGMGPRMCIG
>Ev_CYP9-like3	WKEVR	FFFGGFESTST	EALR	PDKFNPDR	SFGLGPRMCIG
>Lc_CYP9-like4	WREVR	FFFGGFESTAT	EALR	PEKFNPDRF	SFGQGPRMCIG
>Lc_CYP9-like5	WREVR	FFFGGFESTST	EALR	PEKFNPDRF	SFGQGPRMCIG
>Dh_CYP9-like2	WKEMR	FFFGGFESTST	ESLR	PEKFNPDRF	SFGMGPRMCLG
>Cc_CYP9R-like1	WKEMR	FFFGGFETTST	EALR	PEKFNPDRF	SFGIGPRLCIG
>Cch_CYP9-like3	WKEVR	FFFGGFESTST	EALR	PDKFNPDRF	SFGMGPRMCIG
>Mg_CYP9-like5	WKEVR	FFLGGFESTSV	EALR	PTKFKPERF	SFGLGPRMCIG
>Dc_CYP9-like5	WRDVR	FFFGGFESTST	EALR	PKRFNPDRF	SFGLGPRMCIG
>Dc_CYP9-like6	WREVR	FFFGGFESTST	EALR	PKRFNPDRF	SFGLGPRMCIG
>Coco_CYP9-like1	WKEVR	FFFGGFESTST	EALR	PEKFDPDRF	SFGLGPRMCIG
>M_lapponica_CYP9R58	WKDVR	FFFGGFESSST	EALR	PEKFNPERF	SFGQGPRMCIG
>M_lapponica_CYP9R1	WKDVR	FFFGGFESSST	EALR	PEKFNPERF	SFGQGPRMCIG
>M_centuncularis_CYP9R1c	WKDVR	FFFGGFESTST	EALR	PEKFNPERF	SFGLGPRMCIG
>M_centuncularis_CYP9R1d	WKDVR	FFFGGFESTST	EALR	PEKFNPERF	SFGLGPRMCIG
>M_centuncularis_CYP9R1b	WKDVR	FFFGGFESTST	EALR	PEKFNPERF	SFGLGPRMCIG
>M_centuncularis_CYP9R1a	WKDVR	FFFGGFESTST	EALR	PEKFNPERF	SFGLGPRMCIG
>Mw_CYP9-like1	WKDVR	FFFGGFESTST	EALR	PDKFNPDRF	SFGLGPRMCIG
>M_willughbiella_CYP9R1	WKDVR	FFFGGFESTST	EALR	PDKFNPDRF	SFGLGPRMCIG
>Mr_CYP9R58	WKDVR	FFFGGFESTST	EALR	PEKFNPERF	SFGLGPRMCIG
>M_leachella_CYP9R58	WKDVR	FFFGGFESTST	EALR	PEKFNPERF	SFGLGPRMCIG
>Mr_CYP9R1	WKDVR	FFFGGFESTST	EALR	PEKFNPERF	SFGLGPRMCIG
>M_leachella_CYP9R1	WKDVR	FFFGGFESTST	EALR	PEKFNPERF	SFGLGPRMCIG
>Ht_CYP9-like7	WRDVR	FFFGGFESTST	EALR	PDKFNPERF	SFGQGPRMCIG
>Ht_CYP9-like6	WRDVR	FFFGGFESTST	EALR	PDKFNPDRF	SFGQGPRMCIG
>Ht_CYP9-like8	WRDVR	FFFGGFESTST	EALR	PDKFNPDRF	SFGQGPRMCIG
>Cf_CYP9-like4	WRDVR	FFFGGFESTST	EALR	PHKFDPDRF	SFGLGPRMCIG
>Ol_CYP9-like6	WREVR	FFFGGFESTST	ESLR	PDKFNPDRF	SFGLGPRMCIG
>Ol_CYP9-like7	WREVR	FFFGGFESTST	ESLR	PDKFNPDRF	SFGLGPRMCIG
>Ob_CYP9R38	WRDVR	FFFGGFESTST	ESLR	PDKFNPDRF	SFGLGPRMCIG
>Oc_CYP9R-like18	WREVR	FFFGGFESTST	ESLR	PDKFNPDRF	SFGLGPRMCIG
>Ob_CYP9R1	WREVR	FFFGGFESTST	ESLR	PDKFNPDRF	SFGLGPRMCIG
>Oc_CYP9R-like17	WREVR	FFFGGFESTST	ESLR	PDKFNPDRF	SFGLGPRMCIG
>Oc_CYP9R-like19	WREVR	FFFGGFESTST	ESLR	PDKFNPDRF	SFGLGPRMCIG
>Anma_CYP9-like1	WKDIR	FFFGGFESVST	EALR	PEKFNPDRF	SFGLGPRMCIG
>Sp_CYP9-like1	WKEIR	FFFGGFESTST	EALR	PDKFNPDRF	SFGLGPRMCIG
>Col.g_CYP9-like3	WREIR	FFFGGFESTSA	EALR	PKKFNPDRF	SFGMGPRMCIG
>Col.c_CYP9-like2	WREVR	FFFGGFESTST	EALR	PKKFNPDRF	SFGVGPRMCIG
>Col.g_CYP9-like2	WKEIR	FFFGGFESTST	EALR	PRKFNPDRF	SFGVGPRMCIG
>Hv_CYP9-like5	WKEVR	FFFGGFESTST	EALR	PNKFNPDRF	SFGIGPRMCIG
>Hv_CYP9-like12	WREVR	FFFGGFESTST	EALR	PNKFNPDRF	SFGIGPRMCIG
>Hv_CYP9-like13	WREVR	FFFGGFESTST	EALR	PNKFNPDRF	SFGIGPRMCIG
>Hl_CYP9R1	WKEVR	FFFGGFESTST	EALR	PNKFNPDRF	VFGMGPRMCIG
>Nl_CYP9-like4	WREVR	FFFGGFESTST	EALR	PSKFNPDRF	SFGLGPRMCIG
>To_CYP9-like2	WKEVR	FFFGGFESTST	EALR	PEKFNPDRF	SFGMGPRMCIG
>Nd_CYP9-like7	WKEVR	FFAAGFESSST	EALR	PTKFNPDRF	SFGMGPRMCIG
>Nm_CYP9R-like-8	WKEMR	FFAGGFESSST	EALR	PTKFNPDRF	SFGMGPRMCIG
>Nm_CYP9R-like-7	WKEMR	FFFGGFESTST	EALR	PTKFNPDRF	SFGMGPRMCIG
>Nm_CYP9R-like-4	WKEVR	FFFGGFDSSST	EALR	PTKFNPDRF	SFGVGPRMCLG
>Mf_CYP9-like2	WKEVR	FFFGGFESTST	EALR	PNKFNPDRF	SFGLGPRMCIG
>Mh_CYP9-like2	WKEVR	FFFGGFESTST	EALR	PTTFNPDRF	SFGQGPRMCIG
>Xv_CYP9-like4	WKEVR	FFFGGFESTST	EALR	PEKFNPDRF	AFGMGPRMCIG
>Pd_CYP9-like4	WKEVR	FFFGGFDSTST	ESLR	PKKFNPDRF	SFGMGPRMCIG
>Anci_CYP9-like1	WKEVR	FFFGGFESTST	EALR	PKKFNPDRF	SFGMGPRMCIG
>Av_CYP9-like1	WKEVR	FFFGGFESTST	EALR	PKKFNPDRF	SFGMGPRMCIG
>Anf_CYP9-like1	WKDVR	FFFGGFESTST	EALR	PKKFNPDRF	SFGMGPRMCIG
>Ah_CYP9-like1	WKEVR	FFFGGFESTST	EALR	PKKFNPDRF	SFGMGPRMCIG
>Ah__CYP9-like3	WKEVR	FFFGGFESTST	EALR	PKKFNPDRF	SFGMGPRMCIG
>Cas_CYP9-like2	WKEMR	FFFGGFESTST	EALR	PKKFNPERF	SFGMGPRMCIG
>Pd_CYP9-like1	WKEVR	FFFGGFESTST	EALR	PKKFSPDRF	SFGMGPRMCIG
>Br_CYP9-like5	WKEVR	FFFGGFESTST	ESLR	PNKFNPDRF	TFGLGPRMCIG
>Bpas_CYP9-like3	WKEVR	FFFGGFESTST	ESLR	PNKFNPDRF	TFGLGPRMCIG
>Bpas_CYP9-like4	WKEVR	FFFGGFESTST	ESLR	PNKFNPDRF	TFGLGPRMCIG
>Bp_CYP9-like2	WKEVR	FFFGGFESTST	ESLR	PNKFNPDRF	TFGLGPRMCIG
>Bc_CYP9-like3	WKEVR	FFFGGFESTST	ESLR	PNKFNPDRF	TFGLGPRMCIG
>Bt_CYP9R1	WKEVR	FFFGGFESTST	ESLR	PNKFNPDRF	TFGLGPRMCIG
>Bi_CYP9R1	WKEVR	FFFGGFESTST	ESLR	PNKFNPDRF	TFGLGPRMCIG
>Bvo_CYP9-like4	WKEVR	FFFGGFESTST	ESLR	PNKFNPDRF	TFGLGPRMCIG
>Bb_CYP9-like4	WKEVR	FFFGGFESTST	ESLR	PNKFNPDRF	TFGLGPRMCIG
>Bv_CYP9-like4	WKEVR	FFFGGFESTST	ESLR	PNKFNPDRF	TFGLGPRMCIG
>Nm_CYP9R-like-2	WKEVR	FFFGGFESTST	EALR	PMKFNPDRF	TFGLGPRMCIG
>Nm_CYP9R-like-3	WKEVR	FFFGGFDSSST	EALR	PMKFNPDRF	SFGLGPRMCIG
>Nd_CYP9-like2	WKEVR	FFFGGFESTST	EALR	PTKFNPDRF	TFGLGPRMCIG
>Nd_CYP9-like3	WKEVR	FFFGGFESTST	EALR	PTKFNPDRF	TFGLGPRMCIG
>Nd_CYP9-like1	WKEVR	FFFGGFESTST	EALR	PTKFNPDRF	TFGLGPRMCIG
>Nm_CYP9R-like-1	WKEVR	FFFGGFESTST	EALR	PTKFNPDRF	TFGLGPRMCIG
>Nm_CYP9R-like-6	WKEMR	FFFGGFESTST	EALR	PTKFNPDRF	TFGLGPRMCIG
>Sc_CYP9-like1	WKEVR	FFFGGFESTST	EALR	PRKFNPDRF	SFGLGPRMCIG
>Dn_CYP9R61	WKEVR	FFFGGFESTST	EALR	PHKFNPDRF	SFGMGPRMCIG
>Dn_CYP9R1	WKEVR	FFFGGFESTST	EALR	PDKFNPDRF	SFGMGPRMCIG
>Dd_CYP9-like1	WKEVR	FFFGGFESTST	EALR	PRKFNPDRF	SFGMGPRMCIG
>Dd_CYP9-like3	WKEVR	FFFGGFESTST	EALR	PRKFNPDRF	SFGMGPRMCIG
>Mg_CYP9-like8_	WKDMR	FFFGGFESTSV	EALR	PTKFKPERF	SFGLGPRMCIG
>La_CYP9-like3	WKEVR	FFFGGFESTST	EALR	PTKFMPERF	SFGLGPRMCIG
>Sa_CYP9-like1	WKDVR	FFFGGFESTST	EALR	PNKFLPERF	SFGLGPRMCIG
>Lx_CYP9-like7	WKEVR	FFFGGFESTST	EALR	PEKFIPERF	SFGLGPRMCIG
>Lx_CYP9-like2	WKEVR	FFFGGFESTST	EALR	PEKFIPERF	SFGLGPRMCIG
>Sa_CYP9-like5	WKEVR	FFFGGFESTST	EALR	PTKFMPERF	SFGLGPRMCIG
>La_CYP9-like5	WKEVR	FFFGGFESTST	EALR	PTKFMPERF	SFGLGPRMCIG
>La_CYP9-like8	WKEVR	FFFGGFESTST	EALR	PTKFMPERF	SFGLGPRMCIG
>La_CYP9-like14	WKEVR	FFFGGFESTST	EALR	PTKFMPERF	SFGLGPRMCIG
>La_CYP9-like15	WKEVR	FFFGGFESTST	EALR	PTKFMPERF	SFGLGPRMCIG
>La_CYP9-like7	WKEVR	FFFGGFESSST	EALR	PTKFMPERF	SFGSGPRMCIG
>La_CYP9-like11	WKEVR	FFFGGFESSST	EALR	PTKFMPERF	SFGSGPRMCIG
>La_CYP9-like4	WKEVR	FFFGGFESSST	EALR	PTKFMPERF	SFGSGPRMCIG
>Mq_CYP9R64	WKEVR	FFLGGFETVST	ESLR	PKKFNPDRF	SFGLGPRMCIG
>Td_CYP9-like10	WREVR	FFFGGLESVAT	ESLR	PKKFNPDRF	SFGIGPRMCIG
>Fv_CYP9-like6	WKEVR	FFIGGFESTST	ESLR	PKKFNPDRF	SFGLGPRMCIG
>Es_CYP9-like3	WKEVR	FFFGGFESTSA	EALR	PRKFNPDRF	AFGMGPRMCIG
>En_CYP9-like3	WKEVR	FFFGGFESTST	EALR	PRKFNPDRF	AFGMGPRMCIG
>En_CYP9-like4	WKEVR	FFFGGFESTST	EALR	PRKFNPDRF	AFGMGPRMCIG
>En_CYP9-like5	WKEVR	FFFGGFESTST	EALR	PRKFNPDRF	AFGMGPRMCIG
>Tn_CYP9-like4	WKEVR	FFFGGFESTST	EALR	PRKFNPDRF	AFGMGPRMCIG
>Tmal_CYP9-like3	WKEVR	FFFGGFESTST	EALR	PRKFNPDRF	AFGMGPRMCIG
>Es_CYP9-like4	WKEVR	FFFGGFESTST	EALR	PRKFNPDRF	VFGMGPRMCIG
>Tn_CYP9-like5	WKEVR	FFFGGFESTST	EALR	PRKFNPDRF	VFGMGPRMCIG
>Tn_CYP9-like6	WKEVR	FFFGGFESTST	EALR	PRKFNPDRF	VFGMGPRMCIG
>Fv_CYP9-like10	WKEIR	FFFGGFESTST	ESLR	PKKFNPDRF	SFGLGPRMCMG
>Fv_CYP9-like7	WKEVR	FFFAGFESTST	ESLR	PKKFNPDRF	SFGQGPRMCIG
>Mq_CYP9R62	WREVR	FFFGGFESTST	ESLR	PKKFNPDRF	SFGLGPRMCIG
>Fv_CYP9-like9	WREIR	FFFGGFESTST	ESLR	PKKFDPDRF	SFGLGPRMCIG
>Mq_CYP9R63	WREIR	FFFGGFESTAT	ESLR	PKKFNPDRF	SFGVGPRMCIG
>Fv_CYP9-like4	WKEVR	FFFGGFESTAT	ESLR	PKKFNPDRF	SFGVGPRMCIG
>Fv_CYP9-like3	WREVR	FFFGGFESTAT	ESLR	PKQFNPDRF	SFGVGPRMCIG
>Tcl_CYP9-like5	WREVR	FFFGGFESTAT	ESLR	PKKFNPDRF	SFGLGPRMCIG
>Th_CYP9-like4	WREVR	FFFGGFESTAT	ESLR	PKKFNPDRF	SFGLGPRMCIG
>Td_CYP9-like7	WREVR	FFFGGFESTAT	ESLR	PKKFNPDRF	SFGLGPRMCIG
>Td_CYP9-like2	WKEVR	FFFGGFESTAT	ECLR	PKKFNPERF	TFGLGPRMCIG
>Lv_CYP9R-like2	WREVR	FFFGGFESTAT	ESLR	PKKFNPERF	SFGLGPRMCIG
>Tcl_CYP9-like6	WREVR	FFFGGFESSST	ESLR	PKKFNPERF	SFGLGPRMCIG
>Td_CYP9-like8	WREVR	FFFGGFESSST	ESLR	PKKFHPDRF	SFGLGPRMCIG
>Td_CYP9-like11	WREAR	FFFGGFESTST	ESLR	PKKFNPDRF	SFGVGPRMCIG
>Lv_CYP9R-like1	WREVR	FFFGGFESTST	ESLR	PKKFNPDRF	SFGVGPRMCIG
